# Supplementary material for: Silence of Hippo Pathway Associates with Pro-Tumoral Immunosuppression: Potential Therapeutic Target of Glioblastomas
Source: Cells. 2020 Jul 23;9(8):1761. doi: 10.3390/cells9081761 (PMC7464204; doi:10.3390/cells9081761)
Supplement: Supplementary file 1 [file cells-09-01761-s001.zip]

Archive with 6 entries (5 files):
- cells-838967-proofreading supplementary/
- cells-838967-proofreading supplementary/cells-838967-proofreading supplementary figures.docx
- cells-838967-proofreading supplementary/cells-838967-proofreading supplementary figures.pdf
- cells-838967-proofreading supplementary/supplementary figures.pdf
- cells-838967-proofreading supplementary/Table S1.pdf
- cells-838967-proofreading supplementary/Table S2.pdf
